# Supplementary material for: Specific binding of GPR174 by endogenous lysophosphatidylserine leads to high constitutive Gs signaling
Source: Nat Commun. 2023 Sep 22;14:5901. doi: 10.1038/s41467-023-41654-3 (PMC10516915; doi:10.1038/s41467-023-41654-3)
Supplement: Supplementary file 4 — Source Data [file 41467_2023_41654_MOESM4_ESM.xlsx]

## Sheet: Figure 1c
% of GPR174-WT Basal	cAMP accumulation assay
log [Ligand] (M)	GPR174 + LysoPS			DRD1 + Dopamine
-5	72.7784	79.1594	72.7784	54.0661	57.2962	54.0755
-6	91.1048	91.5367	91.1048	57.2485	62.2082	57.1681
-7	96.9188	96.6862	96.9188	55.2674	60.5698	54.2649
-8	101.165	94.0611	101.165	51.3007	57.854	49.7922
-9	104.275	99.3858	104.275	19.1679	25.6353	19.1793
-10	104.064	100.764	104.064	1.75957	1.89147	1.83665
-11	94.4466	94.2801	94.4466	0.533409	0.59734	0.58714

## Sheet: Figure 2d
Lipidomics analysis of the GPR174‒Gs and D1R‒Gs complexes by MS (Relative abundance)
Metabolite name	GPR174-miniGs complex	DRD1-miniGs complex
LPA 16:1	3434536	351829
LPA 18:0	7836594	124260
LPA 18:1	16108874	1901589
LPC 16:0	708161	2961290
LPC 18:0	195652	1222797
LPC 18:1	1102559	11384269
LPE 16:0	342938	1229980
LPE 16:1	138838	898135
LPE 18:0	411035	2154322
LPE 18:1	1838017	14400132
LPE 18:2	4516	39403
LPE 20:1	91241	597675
LPG 18:1	218774	4134943
LPS 16:0	3657941	27800
LPS 16:1	46770020	4953016
LPS 18:0	63956652	1367052
LPS 18:1	186982286	24466119
LPS 20:1	4976772	818472
LPS 20:2	1866072	553774
LPS 22:1	3168549	304512
LPS 24:0	2397880	0
LPS 24:1	4228810	44248

## Sheet: Figure 3d
% of GPR174-WT Basal	GPR174 mutants cAMP accumulation assay
log[lysoPS] (M)	WT			Y22A			R75A			Y99A			Y103A			F152A			R156A			K257A
-5	81.4057	75.9528	69.8303	48.7942	41.1441	58.5887	18.5778	7.67584	7.71108	64.378	62.7051	62.7349	1.20671	0.579088	0.553157	90.8798	69.0181	71.6849	54.6101	41.2674	37.5843	53.4413	65.244	60.8669
-6	96.2232	87.8287	87.4143	35.6489	34.2036	37.4734	16.2169	4.49142	3.5874	70.7835	75.5955	70.2149	1.18455	0.968028	0.574432	83.6824	67.1123	70.6849	52.5699	37.1876	33.2929	53.9906	50.4573	54.8041
-7	98.8306	92.7697	92.9928	24.5861	22.7299	26.9345	4.7563	1.58427	1.70919	49.787	36.9232	37.235	1.18455	0.816773	0.595707	45.2361	34.7453	37.3628	46.8134	27.7993	28.2238	31.0922	26.1527	24.0685
-8	99.819	90.2509	97.0669	22.1181	21.8786	24.5389	3.51595	1.53236	1.51809	11.3477	7.37902	6.71554	0.822689	0.766355	0.599962	17.2838	12.2718	11.0759	46.8933	28.1944	28.4191	28.5557	24.2295	23.3106
-9	101.479	95.3599	100.051	21.4815	21.1655	25.6307	3.66049	1.51709	1.40761	5.128	4.34484	4.0353	0.911309	0.795166	0.723359	8.60204	6.98219	6.76723	45.4416	28.0533	29.4612	27.9589	24.4377	23.706
-10	103.469	96.6821	99.8487	22.5833	22.7299	24.9014	3.47809	1.46518	1.54795	5.03163	3.93258	4.14279	1.02947	0.665519	0.480821	8.50604	6.11068	6.26854	47.8225	30.1635	31.5371	28.1868	26.6999	25.3166

## Sheet: Figure 3e
Fold change % of each groups' basal	GPR174 mutants NanoBit Gs recruitment assay
log[lysoPS] (M)	WT			Y22A			R75A			Y99A			Y103A			F152A			R156A			K257A
-5	164.608	159.44	165.179	165.344	154.73	150.171	118.096	114.634	118.921	144.075	151.684	155.16	96.0678	101.202	124.407	231.463	230.502	244.19	111.755	106.726	108.062	162.615	136.886	146.893
-6	162.48	149.034	152.566	122.531	127.617	112.142	112.134	105.916	110.507	130.145	118.441	134.766	96.0953	97.3945	119.94	154.044	117.633	144.73	104.308	101.29	101.688	107.397	101.042	103.908
-7	144.508	121.498	128.852	111.864	123.792	109.083	100.727	104.608	107.613	114.833	96.585	99.1268	118.103	106.577	96.8746	101.07	102.012	103.211	100.469	102.276	105.393	100.887	102.374	104.069
-8	117.511	120.661	109.32	111.389	124.449	109.397	104.937	104.449	108.569	105.238	96.406	98.0213	106.079	91.2308	95.1677	103.935	102.463	102.769	105.514	106.216	104.458	99.1366	99.8752	101.283
-9	108.59	120.059	105.238	119.44	121.994	104.352	104.448	103.628	106.414	113.803	93.8577	102.008	104.571	94.131	96.171	117.892	97.535	101.347	110.769	101.475	105.868	98.2636	101.417	101.638
-10	109.149	117.652	103.44	111.979	121.969	106.556	101.156	101.192	105.134	105.682	96.6904	94.6237	93.1483	96.8128	100.624	92.3961	101.063	100.348	105.71	99.9174	105.979	104.237	101.336	103.176
-11	106.763	116.856	102.691	109.361	119.125	102.742	98.6137	98.789	102.062	90.0938	97.9606	104.227	89.5063	93.0821	113.149	107.486	98.3286	99.692	101.812	101.454	103.22	98.6077	98.689	102.698

## Sheet: Figure 3f
cAMP accumulaiton % GPR174-Y99A maximum (LysoPS treated)	GPR174-Y99A, cAMP accumulation assay
log [Ligand] (M)	LysoPA			LysoPC			LysoPE			LysoPI			LysoPS			SPC
-5	2.58716	1.88954	3.52834	5.57286	6.32108	9.40321	8.40393	8.98679	12.5823	6.91217	7.1192	11.4935	100	100	100	4.65602	4.50537	9.83658
-6	4.93913	4.30584	6.25004	7.33683	7.03939	9.17229	7.01017	7.71779	9.58036	6.84684	8.21661	9.03943	109.552	101.606	93.2552	4.49269	5.11393	8.86545
-7	5.28975	4.88447	6.64608	7.0755	6.51063	9.58985	7.06461	6.42085	9.8815	7.06461	6.82988	10.4667	57.3096	62.5185	42.8601	4.99358	4.64504	8.67502
-8	5.9213	5.26358	7.60836	7.58727	6.93962	9.28617	7.14084	5.96193	8.67502	7.02106	6.68023	8.66553	13.1645	12.1413	14.6992	4.15514	5.41322	9.03943
-9	5.6273	5.91205	7.83612	7.8486	7.27882	9.44813	6.65084	6.20137	9.41587	7.90305	6.84983	8.77688	7.90305	7.26885	9.50444	4.60158	5.49304	9.11156
-10	6.42218	5.56287	7.29836	7.57639	7.43844	10.1472	7.64172	6.97953	9.27984	7.58727	6.89972	9.21974	6.81417	7.30875	9.46331	5.77974	5.71252	9.06158
-11	5.85596	6.04174	7.69377	5.7253	6.29115	7.77918	5.86685	6.28118	6.62014	5.88863	5.66264	7.2857	5.80152	5.56287	8.03224	4.24225	4.77473	7.48815

## Sheet: Figure 4c
GPR161 mutants cAMP accumulation assay
cAMP accumulation assay (RLU)	WT	Y107A	E170A	F171A	D172A	E173A	F174A	K175A	W176A	M177A	R184A	E293A	E306A	Mock
repeat-1	100	5.12499	44.1563	4.97933	116.798	68.8369	134.461	10.0808	94.861	4.26531	137.268	24.5265	100.969	5.29876
repeat-2	100	7.40725	24.3576	6.18465	114.217	91.5377	135.479	14.6146	119.632	7.94358	150.709	35.2441	133.578	5.80368
repeat-3	100	9.07052	28.4363	2.28174	109.664	46.7147	126.929	5.45421	77.7927	2.53188	141.009	37.9585	116.56	2.90403

## Sheet: Figure 4f
GPR61 mutants cAMP accumulation assay
cAMP accumulation assay (RLU)	WT	S196A	L197A	Q198A	W199A	F212A	H307A	E323A	ΔECL2	Mock
repeat-1	100	52.1484	30.723	170.318	37.0289	51.9138	110.412	67.2973	6.48529	7.1858
repeat-2	100	67.6741	35.6485	149.54	42.7542	45.6565	141.433	78.2826	4.42386	5.02402
repeat-3	100	60.8895	33.8624	124.453	38.1524	44.8734	103.075	70.4705	3.72493	4.8334
GPR61-ΔECL2 : S196G/L197G/Q198G/W199G

## Sheet: Figure 6c
cAMP accumulaiton % GPR174-WT maximum (LysoPS treated)	GPR174 mutants cAMP accumulation assay
log[lysoPS](M)	WT			L212A
-5	82.4563	88.1302	86.6383	28.2341	30.7975	25.2931
-6	93.8857	98.9973	99.4879	33.4651	38.0663	32.0888
-7	97.6942	97.3921	100.082	31.9593	35.2678	29.1167
-8	100.226	100.49	98.9257	33.0807	33.9974	28.569
-9	103.816	100.681	100.383	32.6601	34.8674	28.4817
-10	105.823	105.559	102.365	33.1855	33.2099	28.6194
-11	99.9975	97.5521	104.671	32.6681	32.4249	26.1047
-12	90.137	95.7176	93.655	28.4164	31.6648	24.272

## Sheet: Figure 6d
cAMP accumulation % of GPR174-Y99A maximum (LysoPS treated)	GPR174 mutants cAMP accumulation assay
log[lysoPS](M)	Y99A			Y99A/R53A			Y99A/R115A			Y99A/F124A			Y99A/D128A			Y99A/L212A			Y99A/E224A			Y99A/K225A			Y99A/N297A			Y99A/F299A
-5	100	100	100	12.2675	7.55305	7.58363	37.4336	31.777	45.8967	7.99578	4.40817	4.75627	98.1106	85.2314	62.8815	11.2169	9.05353	6.29343	8.87022	15.3752	20.0026	4.56844	4.58911	2.05058	121.634	97.272	127.371	62.1226	54.9782	18.0586
-6	104.22	103.171	98.5558	9.01492	6.6626	5.9774	28.1203	25.8269	33.708	7.43178	4.19318	5.06736	97.6453	95.4939	68.7452	5.80276	9.76376	4.24573	7.13628	12.8452	17.736	3.80336	4.84461	1.98805	120.701	103.373	134.832	38.594	46.6024	9.79301
-7	77.1311	67.7293	38.2846	3.26103	2.85042	2.48404	9.17623	11.768	12.1463	3.89891	1.99045	2.5969	71.6332	74.4218	34.4932	1.66595	2.27273	2.02374	5.8756	6.07913	7.79604	1.91427	1.95747	1.06362	81.1501	69.2402	76.8038	6.72389	8.96511	2.51513
-8	35.851	24.1385	23.0545	2.55829	1.14953	1.65684	6.30548	4.42994	8.34506	2.07889	1.04884	1.66565	40.112	27.9458	14.632	0.783506	0.765052	1.54449	5.34574	2.89817	4.56093	1.46341	1.0429	0.836472	28.233	27.6525	20.4073	2.92493	3.15367	1.28287
-9	14.1338	8.10877	18.8522	1.97737	0.847453	1.74022	4.37549	2.61094	7.48317	1.77151	0.787582	1.90376	22.8255	14.5939	11.0296	0.868186	1.0641	1.51182	5.43117	1.99231	4.49875	1.01255	0.886117	0.62136	14.8111	12.4875	13.7096	2.93438	2.08232	1.01887
-10	14.5883	7.6483	19.1543	2.04223	0.787582	1.67643	4.78156	2.5674	7.63107	1.93507	0.84201	1.93737	21.8284	13.8858	11.621	0.654259	0.877193	1.46825	5.65773	1.83843	5.10922	1.28332	0.848373	0.759377	14.4137	10.735	13.8586	2.74862	1.92263	0.863789
-11	13.4812	6.5102	12.2428	1.92097	0.572589	1.18439	4.39523	2.21361	6.08791	1.91533	0.795746	1.3817	20.7229	12.7243	9.53346	0.79242	0.989334	1.29398	5.87716	1.61487	3.73535	1.17627	0.682879	0.599255	13.7362	9.79316	11.956	2.76121	1.8936	0.560438

## Sheet: Supplementary Figure 1b
cAMP accumulation assay (RLU)	GPR174							DRD1
vector transfected (ng/2 ml cell)	1000	500	250	100	50	10	0	1000	500	250	100	50	10	0
repeat-1	44925.7	44620.5	41604.2	35033.2	33771.8	15572.2	90.75	208.25	240.75	162	198.25	222	127	74.5
repeat-2	56166	56683.5	38810.5	51940.2	40035.2	23233	131.25	481.25	572.5	695	315	197.5	37.5	66.25
repeat-3	46522.2	50337.8	46883.5	53576.8	43349.8	25806	109	460.25	515.25	461.5	191.5	174	145.25	120.25
Surface Expression level (FACS, mean-APC)	GPR174							DRD1
vector transfected (ng/2 ml cell)	1000	500	250	100	50	10	0	1000	500	250	100	50	10	0
	228768	273107	233388	179050	93323	23595	1734	823201	702926	658112	315131	194962	40938	1784

[truncated: 6 more sheets: Supplementary Figure 3c, Supplementary Figure 3d, Supplementary Figure 3e, Supplementary Figure 3f, Supplementary Figure 3g, Supplementary Figure 6g]
